# Supplementary material for: A new nanophyine genus, Zhangius gen. nov., with descriptions of two new species (Coleoptera, Brentidae, Nanophyinae) from China and Thailand
Source: Zookeys. 2026 Mar 18;1273:205–20. doi: 10.3897/zookeys.1273.175356 (PMC13019346; doi:10.3897/zookeys.1273.175356)
Supplement: XML Treatment for Zhangius [file zookeys.1273.175356-treatment1.xml]

<!DOCTYPE tp:taxon-treatment
  PUBLIC "-//TaxonX//DTD Taxonomic Treatment Publishing DTD v0 20100105//EN" "tax-treatment-NSO.dtd">
<tp:taxon-treatment xmlns:tp="http://www.plazi.org/taxpub"><tp:treatment-meta><kwd-group><label>Taxon classification</label><kwd>
              <named-content content-type="kingdom">Animalia</named-content>
            </kwd><kwd>
              <named-content content-type="order">Coleoptera</named-content>
            </kwd><kwd>
              <named-content content-type="family">Brentidae</named-content>
            </kwd></kwd-group><mixed-citation publication-type="journal"><person-group><name><surname>Wang</surname><given-names>Zhiliang</given-names></name><name><surname>Alonso-Zarazaga</surname><given-names>Miguel A.</given-names></name></person-group><article-title>A new nanophyine genus, <italic><tp:taxon-name><tp:taxon-name-part taxon-name-part-type="genus" reg="Zhangius">Zhangius</tp:taxon-name-part></tp:taxon-name></italic> gen. nov., with descriptions of two new species (<tp:taxon-name><tp:taxon-name-part taxon-name-part-type="order" reg="Coleoptera">Coleoptera</tp:taxon-name-part></tp:taxon-name>, <tp:taxon-name><tp:taxon-name-part taxon-name-part-type="genus" reg="Brentidae">Brentidae</tp:taxon-name-part></tp:taxon-name>, <tp:taxon-name><tp:taxon-name-part taxon-name-part-type="subfamily" reg="Nanophyinae">Nanophyinae</tp:taxon-name-part></tp:taxon-name>) from China and Thailand</article-title><source>Zookeys</source><day>18</day><month>03</month><year>2026</year><volume>1273</volume><fpage>205</fpage><lpage>220</lpage><pub-id pub-id-type="doi">10.3897/zookeys.1273.175356</pub-id></mixed-citation></tp:treatment-meta><tp:nomenclature><tp:taxon-name><object-id xmlns:xlink="http://www.w3.org/1999/xlink" content-type="arpha" xlink:type="simple">0FB44A64-B1D9-5AB0-B92E-3923B9046B3F</object-id>
                		<tp:taxon-name-part taxon-name-part-type="genus" reg="Zhangius">Zhangius</tp:taxon-name-part>
                	
                		<object-id xmlns:xlink="http://www.w3.org/1999/xlink" content-type="zoobank" xlink:type="simple">https://zoobank.org/810B97CD-9686-4F06-ABCC-8674998CEAE6</object-id>
                	</tp:taxon-name><tp:taxon-authority>Wang &amp; Alonso-Zarazaga</tp:taxon-authority><tp:taxon-status xmlns:xlink="http://www.w3.org/1999/xlink" xlink:type="simple">gen. nov.</tp:taxon-status></tp:nomenclature><tp:treatment-sec sec-type="Type species"><title>Type species.</title><p><italic><tp:taxon-name><tp:taxon-name-part taxon-name-part-type="genus" reg="Zhangius">Zhangius</tp:taxon-name-part> <tp:taxon-name-part taxon-name-part-type="species" reg="rhymbon">rhymbon</tp:taxon-name-part></tp:taxon-name></italic> Wang &amp; Alonso-Zarazaga, sp. nov. Gender masculine.</p></tp:treatment-sec><tp:treatment-sec sec-type="Diagnosis"><title>Diagnosis.</title><p>The diagnostic characters that can be used to distinguish <italic><tp:taxon-name><tp:taxon-name-part taxon-name-part-type="genus" reg="Zhangius">Zhangius</tp:taxon-name-part></tp:taxon-name></italic> from other genera with 6 desmomeres in the antennae are as follows:</p><p><bold><italic>Vestiture</italic></bold>. Elytra with dense lanceolate setae, some black elongate setae arranged in fascicles located at interstriae; each elytron with 5 suberect blackish fascicled scales respectively on interstriae 1, 3, 4, 5 and 7 (or 1, 3 and 7) at basal area, generally arranged in a V-shaped band.</p><p><bold><italic>Rostrum</italic></bold>. In lateral view, rostral base not forming an angle with frons, male prorostrum rather short, tapering apicad, female prorostrum relatively distinct, elongate and glabrous.</p><p><bold><italic>Antenna</italic></bold>. Funicle with 6 desmomeres, desmomere 2 as long as desmomere 1.</p><p><bold><italic>Head</italic></bold>. Eyes not touching on forehead.</p><p><bold><italic>Thorax</italic></bold>. In lateral view, pronotum distinctly angled at middle; in dorsal view, extremely widened at base.</p><p><bold><italic>Elytra</italic></bold>. Dorsal surface with tubercles at base of medial interstriae 1, 3, 4, 5; those on middle interstria larger than others.</p><p><bold><italic>Legs</italic></bold>. Male metatibiae not mucronate.</p><p><bold><italic>Genitalia</italic></bold>. Flagellum rather to extremely elongate, at least 2× longer than aedeagal tube; apical margin of male pygidium with a tongue-like process (Figs <xref ref-type="fig" rid="F7">26</xref>, <xref ref-type="fig" rid="F8">33</xref>), being an abrupt internal projection of apical pygidium margin; fenestrae variable.</p></tp:treatment-sec><tp:treatment-sec sec-type="Description"><title>Description.</title><p><bold><italic>Integument</italic></bold> with dorsal part generally pale to dark brown, ventral part more or less paler than dorsum, legs yellowish with brown to dark brown marks, meso- and metarostrum dark brown with shiny blackish keels, prorostrum yellowish to reddish, antennae yellowish brown.</p><p><bold><italic>Vestiture</italic></bold> composed of whitish, yellowish to brownish and black, lanceolate scales, those on antennae and legs narrower than elsewhere; rostrum with dense scales, especially elongate and narrower laterally on prorostrum; suberect blackish scales arranged in fascicles on interstriae 1, 3, 4, 5 and 7 respectively (but in <italic><tp:taxon-name><tp:taxon-name-part taxon-name-part-type="genus" reg="Zhangius">Z.</tp:taxon-name-part> <tp:taxon-name-part taxon-name-part-type="species" reg="lophos">lophos</tp:taxon-name-part></tp:taxon-name></italic> interstriae 4 and 5 basally normal, 3 with more black fascicled scales at middle), fascicle on interstriae 1 distinctly elongate, located at about basal 1/3 of elytra, apex of scales curved backward; middle area of venter including inner sides of coxae with soft elongate hairs, especially dense on ventrites; specialized setae present on odd interstriae and pronotum, short.</p><p><bold><italic>Rostrum</italic></bold> subcylindrical, or subrectangular in section; in dorsal view: widest at mesorostrum; prorostrum slightly constricted apicad, apex shiny with tiny punctures; mesorostrum with two strong dorsal submedial keels, protuberant and shiny, dorsal submedial sulci wide, sparsely punctate; metarostrum with sides almost parallel, dorsal submedial sulci and dorsal submedial keels weak, longitudinally wrinkled with irregular short keels; in lateral view: nearly straight, prorostrum sides converging to apex in male, while more tapering and elongate in female; keels and sulci clear, scrobe enlarged and almost fused with false scrobe, parallel with rostrum.</p><p><bold><italic>Antennae</italic></bold> inserted at 1/4–1/3 of rostrum in male, before or behind middle in female; funicle with 6 desmomeres, desmomere 1 symmetrical, desmomeres 2–6 slightly asymmetrical; scape a little longer than desmomeres and club respectively, not reaching level of front margin of eye in resting position; desmomere 2 as long as 3, slightly shorter than desmomere 1, slightly longer than desmomere 4, 5 and 6, desmomeres 1–3 elongate, desmomeres 4–5 transverse; club loose, segments symmetrical, about as long as desmomeres.</p><p><bold><italic>Head</italic></bold> subconical, almost as long as wide; frons flat, not forming an angle with metarostrum in lateral view; eyes subrounded, flat, not touching in dorsal midline.</p><p><bold><italic>Pronotum</italic></bold> trapezoid, moderately transverse, base approximately twice as wide as apex, apical margin straight, basal margin slightly projecting posteriad at middle; in dorsal view slightly widened at middle, in lateral view, clearly prominent at middle, nearly forming an obtuse angle; discal punctures dense and fine.</p><p><bold><italic>Elytra</italic></bold> elongate, triangular, evidently constricted apicad, in dorsal view maximum width across humeri; dorsal surface with tubercles at base of interstriae 1, 3, 4, 5, humeri at interstriae 7 also developed; tubercle at interstria 1 elongate along elytral suture, larger than others, located at basal 1/3 of elytra; striae shallow but clear, punctate, stria 10 complete; interstriae flat with fine punctures, interstria 8 basally with crenulate keel, not surpassing humeri (Fig. <xref ref-type="fig" rid="F4">10</xref>).</p><p><bold><italic>Ventral areas</italic></bold>. Procoxae projecting, subconical, tangential with respect to each other. Mesocoxae separated by a distance less than 1/2 the transverse diameter of mesocoxa. Abdominal ventrites (Fig. <xref ref-type="fig" rid="F9">36</xref>) densely and finely punctate, suture I invisible, suture IV complete, ventrites 3–5 midlaterally foveate, foveae of ventrite 3 reach to sides, foveae of ventrite 4 widened and conjoint medially, foveae of ventrite 5 enlarged and situated close to the midline. Male pygidium (tergite VIII) and part of propygidium (tergite VII) exposed; pygidium ca. 0.8× as long as wide; in dorsal view, transverse, edge completely convex, forming a distinct rim around disc, apical edge straight, not arched, with an incurved tongue-like process (Figs <xref ref-type="fig" rid="F7">26</xref>, <xref ref-type="fig" rid="F8">33</xref>), being an abrupt internal projection of apical pygidium margin; in lateral view, pygidium disc weakly convex, coarsely punctured and sparsely pubescent with short hairs.</p><p><bold><italic>Legs</italic></bold>. Femora incrassate, with 1+3–4 teeth (usually 3). Tibiae more or less straight, slightly longer than femora; pro- and mesotibia mucronate, metatibia unarmed in male, all tibiae unarmed in female. Tarsi robust, tarsomere 1 elongate, tarsomere 2–3 transverse. Claws basally fused.</p><p><bold><italic>Male genitalia and terminalia</italic></bold>. Aedeagal tube depressed, in lateral view pedon almost straight, apex weakly incurved; in dorsal view, pedon with apex subrounded or blunt-tipped, symmetrical, tectum narrowed and basally fused to pedon but articulated with temones. Temones normal or extremely elongate. Endophallus with small dense denticles and a rather to extremely elongate flagellum at least longer than penis, spirally coiled together with similarly elongate temones in abdomen of <italic><tp:taxon-name><tp:taxon-name-part taxon-name-part-type="genus" reg="Zhangius">Z.</tp:taxon-name-part> <tp:taxon-name-part taxon-name-part-type="species" reg="rhymbon">rhymbon</tp:taxon-name-part></tp:taxon-name></italic>, base of flagellum slightly incrassate, a large sclerite visible. Tegminal plate flat to moderately enveloping; dorsal plate with apex deeply or not notched, apical margin constricted, bearing moderately dense long apical setae on each lobe; fenestrae variable, well marked and widely closed internally in <italic><tp:taxon-name><tp:taxon-name-part taxon-name-part-type="genus" reg="Zhangius">Z.</tp:taxon-name-part> <tp:taxon-name-part taxon-name-part-type="species" reg="lophos">lophos</tp:taxon-name-part></tp:taxon-name></italic>, or open externally and contiguous internally in <italic><tp:taxon-name><tp:taxon-name-part taxon-name-part-type="genus" reg="Zhangius">Z.</tp:taxon-name-part> <tp:taxon-name-part taxon-name-part-type="species" reg="rhymbon">rhymbon</tp:taxon-name-part></tp:taxon-name></italic>. Prostegium moderately to distinctly protruding, apex widely bifurcate or roundly constricted apicad. Manubrium extremely elongate or not, apex not broadened, undeveloped. Ninth sternite (spiculum gastrale) asymmetrical, bowknot-shaped, winged, manubrium narrow and distinctly elongate.</p><p><bold><italic>Sexual dimorphism</italic></bold>. Female externally different from male by relatively to distinctly elongate, glabrous prorostrum and all tibiae not mucronate.</p></tp:treatment-sec><tp:treatment-sec sec-type="Distribution"><title>Distribution.</title><p>China (Yunnan); Thailand.</p></tp:treatment-sec><tp:treatment-sec sec-type="Etymology"><title>Etymology.</title><p>This genus is dedicated to Prof. Zhang Runzhi, who leads and supports a group to contribute on weevil systematic of Chinese Fauna.</p><sec sec-type="Key to species of Zhangius gen. nov. (male)" id="sec7"><title>Key to species of <italic><tp:taxon-name><tp:taxon-name-part taxon-name-part-type="genus" reg="Zhangius">Zhangius</tp:taxon-name-part></tp:taxon-name></italic> gen. nov. (male)</title><table-wrap content-type="key" position="anchor" orientation="portrait"><table><tbody><tr><td rowspan="1" colspan="1">1</td><td rowspan="1" colspan="1">Body length 2.30–2.40 mm; rostrum with dispersed scales in rows and tip of rostrum scarcely squamose; in dorsal view, sides of prorostrum tapering apicad; each elytron with 5 suberect blackish fascicles of scales arranged in V shapes on interstriae 1, 3, 4, 5 and 7 respectively in basal area; aedeagal temones and flagellum both extremely elongate, spirally coiled, flagellum ca. 4.86× as long as aedeagal tube</td><td rowspan="1" colspan="1"><bold><italic><tp:taxon-name><tp:taxon-name-part taxon-name-part-type="genus" reg="Zhangius">Z.</tp:taxon-name-part> <tp:taxon-name-part taxon-name-part-type="species" reg="rhymbon">rhymbon</tp:taxon-name-part></tp:taxon-name></italic> sp. nov</bold>.</td></tr><tr><td rowspan="1" colspan="1">–</td><td rowspan="1" colspan="1">Body length 2.50–2.75 mm; rostrum with relatively dense scales not in rows and prorostrum almost completely squamose; in dorsal view, sides of prorostrum parallel; each elytron with 3 suberect blackish fascicles of scales arranged in V respectively on interstriae 1, 3, 5 at base, on interstria 3 another tuft of scales located at middle area of elytra; only aedeagal flagellum distinctly elongate, ca. 2.21× as long as temones, 1.44× as long as aedeagal tube, aedeagal temones normal, short</td><td rowspan="1" colspan="1"><bold><italic><tp:taxon-name><tp:taxon-name-part taxon-name-part-type="genus" reg="Zhangius">Z.</tp:taxon-name-part> <tp:taxon-name-part taxon-name-part-type="species" reg="lophos">lophos</tp:taxon-name-part></tp:taxon-name></italic> sp. nov</bold>.</td></tr></tbody></table></table-wrap></sec><sec sec-type="Key to species of Zhangius gen. nov. (female)" id="sec8"><title>Key to species of <italic><tp:taxon-name><tp:taxon-name-part taxon-name-part-type="genus" reg="Zhangius">Zhangius</tp:taxon-name-part></tp:taxon-name></italic> gen. nov. (female)</title><table-wrap content-type="key" position="anchor" orientation="portrait"><table><tbody><tr><td rowspan="1" colspan="1">1</td><td rowspan="1" colspan="1">Prorostrum slightly elongate, shorter than metarostrum, conical, squamose</td><td rowspan="1" colspan="1"><bold><italic><tp:taxon-name><tp:taxon-name-part taxon-name-part-type="genus" reg="Zhangius">Z.</tp:taxon-name-part> <tp:taxon-name-part taxon-name-part-type="species" reg="rhymbon">rhymbon</tp:taxon-name-part></tp:taxon-name></italic> sp. nov</bold>.</td></tr><tr><td rowspan="1" colspan="1">–</td><td rowspan="1" colspan="1">Prorostrum distinctly elongate, longer than metarostrum, tubiform, only tip slightly squamose</td><td rowspan="1" colspan="1"><bold><italic><tp:taxon-name><tp:taxon-name-part taxon-name-part-type="genus" reg="Zhangius">Z.</tp:taxon-name-part> <tp:taxon-name-part taxon-name-part-type="species" reg="lophos">lophos</tp:taxon-name-part></tp:taxon-name></italic> sp. nov</bold>.</td></tr></tbody></table></table-wrap></sec></tp:treatment-sec><tp:treatment-sec><!--Section generated to contain objects referenced in tp:taxon-treatment.--><fig id="F7" position="float" orientation="portrait"><object-id xmlns:xlink="http://www.w3.org/1999/xlink" content-type="doi" xlink:type="simple">10.3897/zookeys.1273.175356.figures20-27</object-id><object-id xmlns:xlink="http://www.w3.org/1999/xlink" content-type="arpha" xlink:type="simple">A66AD521-0659-59BA-9F69-932F02E4529C</object-id><label>Figures 20–27.</label><caption><p>Genitalia of <italic><tp:taxon-name><tp:taxon-name-part taxon-name-part-type="genus" reg="Zhangius">Zhangius</tp:taxon-name-part> <tp:taxon-name-part taxon-name-part-type="species" reg="rhymbon">rhymbon</tp:taxon-name-part></tp:taxon-name></italic>. <bold>20</bold>. Tegmen, dorsal view; <bold>21</bold>. Tegminal plate, lateral view; <bold>22</bold>. Aedeagus, general view; <bold>23</bold>. Aedeagal tube, dorsal view; <bold>24</bold>. Aedeagal tube, lateral view; <bold>25</bold>. Spiculum gastrale, dorsal view; <bold>26</bold>. Pygidium, dorsal view; <bold>27</bold>. Pygidium, lateral view.</p></caption><graphic xmlns:xlink="http://www.w3.org/1999/xlink" xlink:href="zookeys-1273-205_article-175356__-g007.jpg" id="oo_1564435.jpg" position="float" orientation="portrait" xlink:type="simple"><uri content-type="original_file" xlink:type="simple">https://binary.pensoft.net/fig/1564435</uri></graphic></fig><fig id="F8" position="float" orientation="portrait"><object-id xmlns:xlink="http://www.w3.org/1999/xlink" content-type="doi" xlink:type="simple">10.3897/zookeys.1273.175356.figures28-34</object-id><object-id xmlns:xlink="http://www.w3.org/1999/xlink" content-type="arpha" xlink:type="simple">D9D6AD5F-05B7-5019-8C98-70E68353FF73</object-id><label>Figures 28–34.</label><caption><p>Genitalia of <italic><tp:taxon-name><tp:taxon-name-part taxon-name-part-type="genus" reg="Zhangius">Zhangius</tp:taxon-name-part> <tp:taxon-name-part taxon-name-part-type="species" reg="lophos">lophos</tp:taxon-name-part></tp:taxon-name></italic>. <bold>28</bold>. Tegmen, dorsal view; <bold>29</bold>. Tegmen, lateral view; <bold>30</bold>. Aedeagus, dorsal view (flagellum shown separately on the left); <bold>31</bold>. Aedeagus, lateral view; <bold>32</bold>. Spiculum gastrale, dorsal view; <bold>33</bold>. Pygidium, dorsal view; <bold>34</bold>. Pygidium, lateral view.</p></caption><graphic xmlns:xlink="http://www.w3.org/1999/xlink" xlink:href="zookeys-1273-205_article-175356__-g008.jpg" id="oo_1564436.jpg" position="float" orientation="portrait" xlink:type="simple"><uri content-type="original_file" xlink:type="simple">https://binary.pensoft.net/fig/1564436</uri></graphic></fig><fig id="F4" position="float" orientation="portrait"><object-id xmlns:xlink="http://www.w3.org/1999/xlink" content-type="doi" xlink:type="simple">10.3897/zookeys.1273.175356.figures10-11</object-id><object-id xmlns:xlink="http://www.w3.org/1999/xlink" content-type="arpha" xlink:type="simple">C307FD45-18BD-587F-9301-F2613FD5E973</object-id><label>Figures 10, 11.</label><caption><p><italic><tp:taxon-name><tp:taxon-name-part taxon-name-part-type="genus" reg="Zhangius">Zhangius</tp:taxon-name-part> <tp:taxon-name-part taxon-name-part-type="species" reg="rhymbon">rhymbon</tp:taxon-name-part></tp:taxon-name></italic>. <bold>10</bold>. Interstria 8 basally crenulate-keeled; <bold>11</bold>. Hind tibia without mucro.</p></caption><graphic xmlns:xlink="http://www.w3.org/1999/xlink" xlink:href="zookeys-1273-205_article-175356__-g004.jpg" id="oo_1564432.jpg" position="float" orientation="portrait" xlink:type="simple"><uri content-type="original_file" xlink:type="simple">https://binary.pensoft.net/fig/1564432</uri></graphic></fig><fig id="F9" position="float" orientation="portrait"><object-id xmlns:xlink="http://www.w3.org/1999/xlink" content-type="doi" xlink:type="simple">10.3897/zookeys.1273.175356.figures35-37</object-id><object-id xmlns:xlink="http://www.w3.org/1999/xlink" content-type="arpha" xlink:type="simple">FB45C9A4-02E7-56D3-8F10-B5212E111C99</object-id><label>Figures 35–37.</label><caption><p><italic><tp:taxon-name><tp:taxon-name-part taxon-name-part-type="genus" reg="Zhangius">Zhangius</tp:taxon-name-part> <tp:taxon-name-part taxon-name-part-type="species" reg="rhymbon">rhymbon</tp:taxon-name-part></tp:taxon-name></italic>. <bold>35</bold>. Abdominal plate; <bold>36, 37</bold>. Form of the penis in the abdomen.</p></caption><graphic xmlns:xlink="http://www.w3.org/1999/xlink" xlink:href="zookeys-1273-205_article-175356__-g009.jpg" id="oo_1564437.jpg" position="float" orientation="portrait" xlink:type="simple"><uri content-type="original_file" xlink:type="simple">https://binary.pensoft.net/fig/1564437</uri></graphic></fig></tp:treatment-sec></tp:taxon-treatment>
