# Supplementary material for: A new nanophyine genus, Zhangius gen. nov., with descriptions of two new species (Coleoptera, Brentidae, Nanophyinae) from China and Thailand
Source: Zookeys. 2026 Mar 18;1273:205–20. doi: 10.3897/zookeys.1273.175356 (PMC13019346; doi:10.3897/zookeys.1273.175356)
Supplement: XML Treatment for Zhangius rhymbon [file zookeys.1273.175356-treatment2.xml]

<!DOCTYPE tp:taxon-treatment
  PUBLIC "-//TaxonX//DTD Taxonomic Treatment Publishing DTD v0 20100105//EN" "tax-treatment-NSO.dtd">
<tp:taxon-treatment xmlns:tp="http://www.plazi.org/taxpub"><tp:treatment-meta><kwd-group><label>Taxon classification</label><kwd>
              <named-content content-type="kingdom">Animalia</named-content>
            </kwd><kwd>
              <named-content content-type="order">Coleoptera</named-content>
            </kwd><kwd>
              <named-content content-type="family">Brentidae</named-content>
            </kwd></kwd-group><mixed-citation publication-type="journal"><person-group><name><surname>Wang</surname><given-names>Zhiliang</given-names></name><name><surname>Alonso-Zarazaga</surname><given-names>Miguel A.</given-names></name></person-group><article-title>A new nanophyine genus, <italic><tp:taxon-name><tp:taxon-name-part taxon-name-part-type="genus" reg="Zhangius">Zhangius</tp:taxon-name-part></tp:taxon-name></italic> gen. nov., with descriptions of two new species (<tp:taxon-name><tp:taxon-name-part taxon-name-part-type="order" reg="Coleoptera">Coleoptera</tp:taxon-name-part></tp:taxon-name>, <tp:taxon-name><tp:taxon-name-part taxon-name-part-type="genus" reg="Brentidae">Brentidae</tp:taxon-name-part></tp:taxon-name>, <tp:taxon-name><tp:taxon-name-part taxon-name-part-type="subfamily" reg="Nanophyinae">Nanophyinae</tp:taxon-name-part></tp:taxon-name>) from China and Thailand</article-title><source>Zookeys</source><day>18</day><month>03</month><year>2026</year><volume>1273</volume><fpage>205</fpage><lpage>220</lpage><pub-id pub-id-type="doi">10.3897/zookeys.1273.175356</pub-id></mixed-citation></tp:treatment-meta><tp:nomenclature><tp:taxon-name><object-id xmlns:xlink="http://www.w3.org/1999/xlink" content-type="arpha" xlink:type="simple">479C28FA-17E6-5E30-90C3-906BC8AE1844</object-id>
                		<tp:taxon-name-part taxon-name-part-type="genus" reg="Zhangius">Zhangius</tp:taxon-name-part> <tp:taxon-name-part taxon-name-part-type="species" reg="rhymbon">rhymbon</tp:taxon-name-part>
                	
                		<object-id xmlns:xlink="http://www.w3.org/1999/xlink" content-type="zoobank" xlink:type="simple">https://zoobank.org/4C5A6DE2-9247-49FE-97CD-B7164E6318B1</object-id>
                	</tp:taxon-name><tp:taxon-authority>Wang &amp; Alonso-Zarazaga</tp:taxon-authority><tp:taxon-status xmlns:xlink="http://www.w3.org/1999/xlink" xlink:type="simple">sp. nov.</tp:taxon-status><xref ref-type="fig" rid="F1">Figs 1–3, 6, 7, 10, 11, 16–27, 35–37</xref></tp:nomenclature><tp:treatment-sec sec-type="Description"><title>Description</title><p><bold>(holotype, male). <italic>Measurements</italic></bold> (mm): standard length: 2.40. <bold><italic>Rostrum</italic></bold>: length: 0.92, maximum width: 0.20. <bold><italic>Pronotum</italic></bold>: median length: 0.80, maximum width: 1.30. <bold><italic>Elytra</italic></bold>: median length: 1.98, maximum width: 1.45.</p><p><bold><italic>Integument</italic></bold> with dorsal part generally reddish to dark brown, ventral part slightly paler, legs yellowish to pale brown with dark brown marks on femora distally and middle tibiae, meso- and metarostrum dark brown with shiny blackish keels, prorostrum reddish brown, antennae pale brown except the 3<sup>rd</sup> club segment dark brown.</p><p><bold><italic>Vestiture</italic></bold> composed of whitish, yellowish, brownish and black, lanceolate scales, those on antennae, rostrum and legs slightly narrower than elsewhere; rostrum with scales dense, dorsal scales semitransparent to brownish, lateral and ventral scales white, several evidently elongate scales located at lateral prorostrum, about 2× as long as other normal scales; suberect blackish scales arranged in fascicles respectively on interstriae 1, 3, 4, 5 and 7, that on interstriae 1 located at about basal 1/3 of elytra, while the other tufts gradually closer to the elytral base from interstriae 1 to 7, forming a V-shaped band, scale dark brown, apex curved backward; behind the fasciation following another white V-shaped band; other scales on interstriae not fasciate; middle area of ventral part include inner sides of coxae with soft elongate hairs, especially dense at ventrites; specialized setae present on odd interstriae and pronotum, short.</p><p><bold><italic>Rostrum</italic></bold> (Figs <xref ref-type="fig" rid="F6">16</xref>, <xref ref-type="fig" rid="F6">17</xref>) subcylindrical; in dorsal view: ca. 4.58× as long as maximum width, ca. 1.15× as long as pronotum in midline, widest at mesorostrum; prorostrum slightly constricted apicad, apex shiny with tiny punctures; mesorostrum with two strong dorsal submedial keels, protuberant and shiny black, dorsal submedial sulci wide, sparsely punctate; metarostrum with sides almost parallel, dorsal medial keels present, dorsal submedial sulci and dorsal submedial keels weak, wrinkled with irregular longitudinal short keels; in lateral view: nearly straight, prorostrum sides converging to apex; keels and sulci clear, scrobe enlarged and almost fused with false scrobe, parallel with rostral longitudinal axis.</p><p><bold><italic>Head</italic></bold> subconical, almost as long as wide; frons flat, not forming an angle with metarostrum in lateral view; eyes subrounded, flat, not touching in dorsal midline.</p><p><bold><italic>Antennae</italic></bold> inserted at basal 0.63 of rostral length, scape ca. 6.00× as long as wide, ca. 2.50× as long as mesorostral width, ca. 1.35× as long as club, ca. 1.17× as long as funicle; funicle with 6 desmomeres, desmomere 1 symmetrical, desmomeres 2–6 slightly asymmetrical, 1<sup>st</sup> ca. 2.00× as long as wide, 2<sup>nd</sup> ca. 1.67× as long as wide, 3<sup>rd</sup> ca. 1.50× as long as wide, 4<sup>th</sup> ca. 1.00× as long as wide, 5<sup>th</sup> ca. 1.00× as long as wide, 6<sup>th</sup> ca. 0.80× as long as wide; club loose, elongate, ca. 2.93× as long as wide, widest at base of 3<sup>rd</sup> segment.</p><p><bold><italic>Pronotum</italic></bold> trapezoidal, moderately transverse, in dorsal view ca. 0.62× as long as wide, slightly widened at middle, widest at base, base ca. 2.10× as wide as apex, apical margin straight, basal margin slightly projecting posteriad at middle; in lateral view, clearly prominent at middle, nearly forming an obtuse angle; discal punctures dense and fine.</p><p><bold><italic>Elytra</italic></bold> elongate, triangular, evidently constricted apicad, ca. 1.37× as long as wide, ca. 2.48× as long as pronotum, in dorsal view maximum width across humeri, base teeth of elytra indistinct; dorsal surface with tubercles at basal interstriae 1, 3, 4, 5, humeri at interstria 7 also developed, tubercle at interstriae 1 elongate along elytral suture, larger than others, located at basal 1/3 of elytra; striae shallow but clear, punctate. Interstriae flat with fine punctures, interstria 8 basally with crenulate keel not surpassing humeri.</p><p><bold><italic>Ventral areas</italic></bold>. Procoxae projecting, subconical, tangential with respect to each other. Mesocoxae separated by a distance less than 1/2 transverse diameter of mesocoxa. Abdominal ventrites densely and finely punctate, suture I invisible, suture IV complete, ventrites 3–5 midlaterally foveate, foveae of ventrite 3 reach to sides, foveae of ventrite 4 widened and conjoint medially, foveae of ventrite 5 enlarged and situated close to midline. Pygidium (tergite VIII) and part of propygidium (tergite VII) exposed, ca. 0.82× as long as wide; in dorsal view, transverse, edge completely convex, forming a distinct rim around disc, apical edge straight, not arched, with an incurved tongue-like process; in lateral view, pygidium disc weakly convex, coarsely punctured and sparsely pubescent with short hairs.</p><p><bold><italic>Legs</italic></bold>. Femora incrassate, with 1+3–4 teeth (usually 3), profemur ca. 2.57× as long as wide, ca. 0.90× as long as protibia, widest at middle. Tibiae almost straight, protibia ca. 8.33× as long as wide; pro- and mesotibia mucronate, metatibia unarmed. Tarsi robust, protarsomere 1 ca. 1.71× as long as wide, tarsomere 2 ca. 1.11× as long as wide, tarsomere 3 bilobed, ca. 0.67× as long as wide, lobes slightly flat, ca. as wide as onychium in dorsal view, onychium ca. 5.20× as long as wide, projecting from lobes of tarsomere 3 for ca. 1.17× its length.</p><p><bold><italic>Genitalia and terminalia</italic></bold>. Aedeagal tube depressed, in lateral view pedon almost straight, apex weakly incurved, in dorsal view pedon with sides slightly widened apicad, apex subrounded, symmetrical; tectum narrow, sides parallel, apex slightly constricted, rounded, basally fused with pedon, articulated with temones. Temones rather elongate, ca. 2.86× as long as aedeagal tube. Endophallus with small dense denticles and an extremely elongate flagellum spirally coiled together with temones in abdomen, ca. 4.86× as long as aedeagal tube, ca. 1.70 as long as temones, base of flagellum slightly incrassate, one large sclerite visible. Tegminal plate with sides moderately enveloping, ca. 0.38× as long as manubrium; Parameroid lobes apically deeply notched, apical margin constricted, bearing moderately dense long apical setae on each lobe. Fenestrae open externally and contiguous internally. Prostegium articulated with free ring, distinctly protruding with apex slightly bifurcate, divided into 2 short and blunt projections, protracted outward. Manubrium extremely elongate, apex undeveloped, ca. 9.28× as long as free ring. Ninth sternite (spiculum gastrale) asymmetrical, bowknot-shaped, winged, manubrium ca. 6.67× as long as arms.</p></tp:treatment-sec><tp:treatment-sec sec-type="Variation"><title>Variation.</title><p><bold>Male paratypes</bold>. Measurements (<italic>N</italic> = 4): Standard length: 2.30–2.40. Rostrum: length: 0.88–0.92, maximum width: 0.22–0.24. Pronotum: median length: 0.78–0.80, maximum width: 1.25–1.30. Elytra: median length: 1.89–1.98, maximum width: 1.40–1.45.</p><p><bold>Female paratypes</bold>. Measurements (<italic>N</italic> = 5): Standard length: 2.25–2.50. Rostrum: length: 0.88–0.95, maximum width: 0.23–0.24. Pronotum: median length: 0.76–0.82, maximum width: 1.30–1.35. Elytra: median length: 1.95–2.10, maximum width: 1.50–1.55. Sexual dimorphism weak; females differ from males by moderately longer and constricted prorostrum, all tibiae not mucronate.</p></tp:treatment-sec><tp:treatment-sec sec-type="Materials"><title>Materials.</title><p><bold><italic>Holotype</italic></bold>. • ♂ (white, printed): 云南西双版纳勐仑 [Yúnnán, Xīshuăngbǎnnà, Měnglún]/ 巴卡小寨子 [Bǎkǎxiǎozhaìzǐ], 880 m/2006.VIII.6, leg. 郑国 [Zhèng Guó]// (white, printed): IOZ(E)1798272, deposited in <named-content xmlns:xlink="http://www.w3.org/1999/xlink" content-type="dwc:institutional_code" xlink:title="Institute of Zoology, Chinese Academy of Sciences" xlink:href="https://scientific-collections.gbif.org/institution/ad2efc32-aa03-424b-a0fd-654509a405ef" xlink:type="simple">IZCAS</named-content>. This is the Bakaxiaozhaizi Village (<named-content xmlns:xlink="http://www.w3.org/1999/xlink" content-type="dwc:verbatimCoordinates" xlink:type="simple">21.964111°N, 101.210785°E</named-content>) at Menglun Town, Mengla County, Jinghong City, Yunnan (P. R. of China). <bold><italic>Paratypes</italic></bold> (17♂ 23♀): • 1♂ 3♀, 云南西双版纳勐仑植 [Yúnnán, Xīshuăngbǎnnà, Měnglún, Zhí-/ 物园绿石林 [-wùyuán, Lǜshílín], 643 m/2007.VII.18, leg. 唐果 [Táng Guŏ]// (white, printed): IOZ(E)1639773, IOZ(E)1798276, IOZ(E)1639706, IOZ(E)1639599, deposited in <named-content xmlns:xlink="http://www.w3.org/1999/xlink" content-type="dwc:institutional_code" xlink:title="Institute of Zoology, Chinese Academy of Sciences" xlink:href="https://scientific-collections.gbif.org/institution/ad2efc32-aa03-424b-a0fd-654509a405ef" xlink:type="simple">IZCAS</named-content>. • 3♂ 2♀, (white, printed): 云南西双版纳勐仑 [Yúnnán, Xīshuăngbǎnnà, Měnglún]/ 巴卡小寨子 [Bǎkǎxiǎozhaìzǐ], 880 m/2006.VIII.6, leg. 郑国 [Zhèng Guó]// (white, printed): IOZ(E)1798274, IOZ(E)1798275, IOZ(E)1798277, IOZ(E)1798278, deposited in <named-content xmlns:xlink="http://www.w3.org/1999/xlink" content-type="dwc:institutional_code" xlink:title="Institute of Zoology, Chinese Academy of Sciences" xlink:href="https://scientific-collections.gbif.org/institution/ad2efc32-aa03-424b-a0fd-654509a405ef" xlink:type="simple">IZCAS</named-content>. • 2♂, 云南西双版纳勐仑植物园55 [Yúnnán, Xīshuăngbǎnnà, Měnglún, Zhíwùyuán 55-]/ 公里样地 [-gōnglǐyàngdì], 2014.IV.5, leg. 王志良 [Wáng Zhìliáng], deposited in <named-content xmlns:xlink="http://www.w3.org/1999/xlink" content-type="dwc:institutional_code" xlink:title="Institute of Zoology, Chinese Academy of Sciences" xlink:href="https://scientific-collections.gbif.org/institution/ad2efc32-aa03-424b-a0fd-654509a405ef" xlink:type="simple">IZCAS</named-content>. • 3♂ 3♀: (white, printed): N-THAILAND, 2004/72 km N Chiana Mai/ Chiana Dao env. (should be Chiang Dao County of Chiang Mai)/F. Pavel leg., 26–29.4., deposited in coll. M. Wanat, <abbrev xmlns:xlink="http://www.w3.org/1999/xlink" xlink:title="private collection, M. Wanat, Wrocław, Poland" xlink:type="simple">MNHW</abbrev>. • 5♂ 12♀, 云南西双版纳植物园 [Yúnnán, Xīshuāngbǎnnà, Zhíwùyuán], leg. 王志良 [Wáng Zhìliáng], 2016.VII.25, deposited in <abbrev xmlns:xlink="http://www.w3.org/1999/xlink" content-type="institution" xlink:title="Museum of Beijing Forestry University, Beijing, China" xlink:type="simple">MBFU</abbrev>. • 1♂ 1♀, 云南西双版纳植物园 [Yúnnán, Xīshuāngbǎnnà, Zhíwùyuán], leg. 王志良 [Wáng Zhìliáng], 2016.VII.25, deposited in <named-content xmlns:xlink="http://www.w3.org/1999/xlink" content-type="dwc:institutional_code" xlink:title="MNHN - Museum national d'Histoire naturelle" xlink:href="https://scientific-collections.gbif.org/institution/6a6ac6c5-1b8a-48db-91a2-f8661274ff80" xlink:type="simple">MNHN</named-content>. • 1♂ 1♀, 云南西双版纳植物园 [Yúnnán, Xīshuāngbǎnnà, Zhíwùyuán], leg. 王志良 [Wáng Zhìliáng], 2016.VII.25, deposited in <abbrev xmlns:xlink="http://www.w3.org/1999/xlink" content-type="institution" xlink:title="Senckenberg Museum für Tierkunde Dresden, Germany" xlink:type="simple">SMTD</abbrev>. • 1♂, (white, printed): 云南西双版纳勐仑 [Yúnnán, Xīshuăngbǎnnà, Měnglún]/巴卡小寨子 [Bǎkǎxiǎozhaìzǐ], 880 m/2006.VIII.6, leg. 郑国 [Zhèng Guó]// (white, printed): • ♂//(orange, printed and handwritten): Paratypus/ Zhangius/ rhymbon/ Wang &amp;/ Alonso-Z. des. 2025// (gray-blue, printed): MNCN_Ent/255916, deposited in coll. Alonso-Zarazaga, <named-content xmlns:xlink="http://www.w3.org/1999/xlink" content-type="dwc:institutional_code" xlink:title="Museo Nacional de Ciencias Naturales (CSIC)" xlink:href="https://scientific-collections.gbif.org/institution/b268a90f-cb19-4b9e-8938-c0c8dd2f131c" xlink:type="simple">MNCN</named-content>. • 1 ♀, 云南西双版纳勐仑植 [Yúnnán, Xīshuăngbǎnnà, Měnglún, Zhí-/ 物园绿石林 [-wùyuán, Lǜshílín], 643 m/2009.XI.17, leg. 唐果 [Táng Guŏ]// (white, printed): • ♀//(orange, printed and handwritten): Paratypus/ Zhangius/ rhymbon/ Wang &amp;/ Alonso-Z. des. 2025//(gray-blue, printed): MNCN_Ent/255917, deposited in coll. Alonso-Zarazaga, <named-content xmlns:xlink="http://www.w3.org/1999/xlink" content-type="dwc:institutional_code" xlink:title="Museo Nacional de Ciencias Naturales (CSIC)" xlink:href="https://scientific-collections.gbif.org/institution/b268a90f-cb19-4b9e-8938-c0c8dd2f131c" xlink:type="simple">MNCN</named-content>.</p></tp:treatment-sec><tp:treatment-sec sec-type="Distribution"><title>Distribution.</title><p>China (Yunnan), Thailand.</p></tp:treatment-sec><tp:treatment-sec sec-type="Etymology"><title>Etymology.</title><p>This species is named “rhymbon” (coil of a serpent) after the shape of its extremely elongate flagellum, aedeagus and tegmen, which are together curled in abdomen. It is a Latinized Greek noun in apposition.</p></tp:treatment-sec><tp:treatment-sec><!--Section generated to contain objects referenced in tp:taxon-treatment.--><fig id="F1" position="float" orientation="portrait"><object-id xmlns:xlink="http://www.w3.org/1999/xlink" content-type="doi" xlink:type="simple">10.3897/zookeys.1273.175356.figures1-5</object-id><object-id xmlns:xlink="http://www.w3.org/1999/xlink" content-type="arpha" xlink:type="simple">3EEDE713-DBE6-5D01-B739-E1F96CB3A4FF</object-id><label>Figures 1–5.</label><caption><p><italic><tp:taxon-name><tp:taxon-name-part taxon-name-part-type="genus" reg="Zhangius">Zhangius</tp:taxon-name-part> <tp:taxon-name-part taxon-name-part-type="species" reg="rhymbon">rhymbon</tp:taxon-name-part></tp:taxon-name></italic> Wang &amp; Alonso-Zarazaga, sp. nov. <bold>1</bold>. Male; <bold>2</bold>. Female; <bold>3</bold>. Mating; <bold>4</bold>. Host plant, <italic><tp:taxon-name><tp:taxon-name-part taxon-name-part-type="genus" reg="Lagerstroemia">Lagerstroemia</tp:taxon-name-part> <tp:taxon-name-part taxon-name-part-type="species" reg="tomentosa">tomentosa</tp:taxon-name-part></tp:taxon-name></italic> C. Presl, 1844, leaves and capsule; <bold>5</bold>. Crown collecting by long-handle tropical net.</p></caption><graphic xmlns:xlink="http://www.w3.org/1999/xlink" xlink:href="zookeys-1273-205_article-175356__-g001.jpg" id="oo_1564429.jpg" position="float" orientation="portrait" xlink:type="simple"><uri content-type="original_file" xlink:type="simple">https://binary.pensoft.net/fig/1564429</uri></graphic></fig><fig id="F6" position="float" orientation="portrait"><object-id xmlns:xlink="http://www.w3.org/1999/xlink" content-type="doi" xlink:type="simple">10.3897/zookeys.1273.175356.figures16-19</object-id><object-id xmlns:xlink="http://www.w3.org/1999/xlink" content-type="arpha" xlink:type="simple">66896C5E-30A6-5B6C-9F2F-8CCEF9CA348C</object-id><label>Figures 16–19.</label><caption><p>Rostrum of <italic><tp:taxon-name><tp:taxon-name-part taxon-name-part-type="genus" reg="Zhangius">Z.</tp:taxon-name-part> <tp:taxon-name-part taxon-name-part-type="species" reg="rhymbon">rhymbon</tp:taxon-name-part></tp:taxon-name></italic>. <bold>16</bold>. Male, dorsal view; <bold>17</bold>. Male, lateral view; <bold>18</bold>. Female, dorsal view; <bold>19</bold>. Female lateral view.</p></caption><graphic xmlns:xlink="http://www.w3.org/1999/xlink" xlink:href="zookeys-1273-205_article-175356__-g006.jpg" id="oo_1564434.jpg" position="float" orientation="portrait" xlink:type="simple"><uri content-type="original_file" xlink:type="simple">https://binary.pensoft.net/fig/1564434</uri></graphic></fig></tp:treatment-sec></tp:taxon-treatment>
