# Supplementary material for: A new nanophyine genus, Zhangius gen. nov., with descriptions of two new species (Coleoptera, Brentidae, Nanophyinae) from China and Thailand
Source: Zookeys. 2026 Mar 18;1273:205–20. doi: 10.3897/zookeys.1273.175356 (PMC13019346; doi:10.3897/zookeys.1273.175356)
Supplement: XML Treatment for Zhangius lophos [file zookeys.1273.175356-treatment3.xml]

<!DOCTYPE tp:taxon-treatment
  PUBLIC "-//TaxonX//DTD Taxonomic Treatment Publishing DTD v0 20100105//EN" "tax-treatment-NSO.dtd">
<tp:taxon-treatment xmlns:tp="http://www.plazi.org/taxpub"><tp:treatment-meta><kwd-group><label>Taxon classification</label><kwd>
              <named-content content-type="kingdom">Animalia</named-content>
            </kwd><kwd>
              <named-content content-type="order">Coleoptera</named-content>
            </kwd><kwd>
              <named-content content-type="family">Brentidae</named-content>
            </kwd></kwd-group><mixed-citation publication-type="journal"><person-group><name><surname>Wang</surname><given-names>Zhiliang</given-names></name><name><surname>Alonso-Zarazaga</surname><given-names>Miguel A.</given-names></name></person-group><article-title>A new nanophyine genus, <italic><tp:taxon-name><tp:taxon-name-part taxon-name-part-type="genus" reg="Zhangius">Zhangius</tp:taxon-name-part></tp:taxon-name></italic> gen. nov., with descriptions of two new species (<tp:taxon-name><tp:taxon-name-part taxon-name-part-type="order" reg="Coleoptera">Coleoptera</tp:taxon-name-part></tp:taxon-name>, <tp:taxon-name><tp:taxon-name-part taxon-name-part-type="genus" reg="Brentidae">Brentidae</tp:taxon-name-part></tp:taxon-name>, <tp:taxon-name><tp:taxon-name-part taxon-name-part-type="subfamily" reg="Nanophyinae">Nanophyinae</tp:taxon-name-part></tp:taxon-name>) from China and Thailand</article-title><source>Zookeys</source><day>18</day><month>03</month><year>2026</year><volume>1273</volume><fpage>205</fpage><lpage>220</lpage><pub-id pub-id-type="doi">10.3897/zookeys.1273.175356</pub-id></mixed-citation></tp:treatment-meta><tp:nomenclature><tp:taxon-name><object-id xmlns:xlink="http://www.w3.org/1999/xlink" content-type="arpha" xlink:type="simple">4B82D4B7-FDF6-5705-9F9C-9DFB6A63D7F2</object-id>
                		<tp:taxon-name-part taxon-name-part-type="genus" reg="Zhangius">Zhangius</tp:taxon-name-part> <tp:taxon-name-part taxon-name-part-type="species" reg="lophos">lophos</tp:taxon-name-part>
                	
                		<object-id xmlns:xlink="http://www.w3.org/1999/xlink" content-type="zoobank" xlink:type="simple">https://zoobank.org/FEF3F1F8-CDB6-44C1-8D6D-18AAB5786787</object-id>
                	</tp:taxon-name><tp:taxon-authority>Wang &amp; Alonso-Zarazaga</tp:taxon-authority><tp:taxon-status xmlns:xlink="http://www.w3.org/1999/xlink" xlink:type="simple">sp. nov.</tp:taxon-status><xref ref-type="fig" rid="F3">Figs 8, 9, 12–15, 28–34</xref></tp:nomenclature><tp:treatment-sec sec-type="Description"><title>Description</title><p><bold>(holotype, male). <italic>Measurements</italic></bold> (mm): Standard length: 2.50. <bold><italic>Rostrum</italic></bold>: length: 1.10, maximum width: 0.22. <bold><italic>Pronotum</italic></bold>: median length: 0.92, maximum width: 1.40.</p><p><bold><italic>Integument</italic></bold> with dorsal part generally reddish to dark brown, ventral part reddish brown, legs yellowish except distal 1/2 of femora and basal 1/2 of tibiae dark brown, meso- and metarostrum dark brown with blackish keels, prorostrum and antennae pale to reddish brown.</p><p><bold><italic>Vestiture</italic></bold> composed of whitish, yellowish to brownish and black, lanceolate scales, those on antennae narrower; rostrum with dense, a little elongate, yellow to brownish scales; pronotum with clearly dense, pure brownish and centripetal vestiture; interstriae 1, 3, 5 and 7 alternately with blackish and whitish or brownish scales from elytral base to declivity, scales on interstriae 2 and 4 whitish to brownish, on interstriae 6 and 8 almost blackish, on interstriae 9–10 brownish; scales on declivity whitish to brownish, each elytra with 3 suberect blackish fascicled scales arranged in V-shaped respectively on interstriae 1, 3, 5 at base, at same interstriae 3 more tufts of scales located at middle area of elytra, fascicled scales on interstriae 1 evidently elongate, located at about basal 1/3 of elytra; middle area of ventral part including inner sides of coxae with soft elongate hairs, especially dense at ventrites; specialized setae present on odd interstriae and pronotum, short.</p><p><bold><italic>Rostrum</italic></bold> (Figs <xref ref-type="fig" rid="F5">12</xref>, <xref ref-type="fig" rid="F5">13</xref>) subcylindrical (prorostrum) to subrectangular in section (metarostrum); in dorsal view, ca. 5.00× as long as maximum width, ca. 1.20× as long as pronotum in midline, widest at mesorostrum; prorostrum not constricted apicad, apex shiny with tiny punctures; mesorostrum with two strong dorsal submedial keels, protuberant and shiny, dorsal submedial sulci wide, surface longitudinally wrinkled; metarostrum with sides almost parallel, dorsal medial keel developed, dorsal submedial sulci and dorsal submedial keels weak, longitudinally wrinkled with irregular short keels; in lateral view, almost straight, keels and sulci clear, scrobe enlarged and almost fused with false scrobe, parallel with rostral longitudinal axis.</p><p><bold><italic>Head</italic></bold> subconical, almost as long as wide; frons flat, not forming an angle with metarostrum in lateral view; eyes subrounded, enlarged, flat, not touching in dorsal midline.</p><p><bold><italic>Antennae</italic></bold> inserted at basal 0.55 of rostral length, scape ca. 7.71× as long as wide, ca. 2.45× as long as mesorostral width, ca. 1.35× as long as club, ca. 1.04× as long as funicle; funicle with 6 desmomeres, desmomere 1 symmetrical, desmomeres 2–6 slightly asymmetrical, 1<sup>st</sup> ca. 2.00× as long as wide, 2<sup>nd</sup> 2 ca. 2.22× as long as wide, 3<sup>rd</sup> ca. 1.60× as long as wide, 4<sup>th</sup> ca. 1.60× as long as wide, 5<sup>th</sup> ca. 0.75× as long as wide, 6<sup>th</sup> ca. 1.00× as long as wide; club loose, elongate, ca. 2.86× as long as wide, widest at base of the 3<sup>rd</sup> segment.</p><p><bold><italic>Pronotum</italic></bold> trapezoid, moderately transverse; in dorsal view, ca. 0.66× as long as wide, slightly widened at middle, evidently widest at base, base ca. 2.41× as wide as apex, apical margin straight, basal margin slightly projecting posteriad at middle; in lateral view, distinctly prominent at middle, almost forming a right angle; discal punctures dense and fine.</p><p><bold><italic>Elytra</italic></bold> elongate, triangular, evidently constricted apicad, ca. 1.45× as long as wide, ca. 2.39× as long as pronotum; in dorsal view, maximum width across humeri, base teeth of elytra indistinct; disc with tubercles at basal interstriae 1, 3, 4, 5, humeri also well developed, tubercle at interstriae 1 elongate along elytral suture, larger than others, located at basal 1/3 of elytra; striae shallow but clear, punctate; interstriae flat, finely punctured, interstriae 8 basally crenulate-keeled, not surpassing humeri.</p><p><bold><italic>Ventral areas</italic></bold>. Procoxae projecting, subconical, tangent. Mesocoxae separated by a distance less than 1/2 transverse diameter of mesocoxa. Abdominal ventrites densely and finely punctured, suture I invisible, suture IV complete, ventrites 3–5 midlaterally foveate, foveae of ventrite 3 not reaching to sides and transversely closed (medial margin distinct), foveae of ventrite 4 widened and medially opened (medial margin distinct), foveae of ventrite 5 enlarged and situated close to the middle line of anterior margin, another two shallow and narrow foveae along sides. Pygidium (tergite VIII) and part of propygidium (tergite VII) exposed, ca. 0.81× as long as wide, in dorsal view, transverse, edge slightly convex, rim weak, apical edge straight, not arched, with an incurved tongue-like process; in lateral view, pygidium disc weakly convex, coarsely punctured and sparsely pubescent with short hairs.</p><p><bold><italic>Legs</italic></bold>. Femora incrassate, with 1+3–4 teeth (irregular), ca. 2.50× as long as wide, ca. 0.85× as long as protibia, widest at middle. Tibia almost straight at outer surface, inner surface slightly sinuated; protibia ca. 7.87× as long as wide; pro- and mesotibia mucronate, metatibia unarmed. Tarsi robust, protarsomere 1 ca. 2.15× as long as wide, 2 ca. 1.32× as long as wide, 3 bilobed, ca. 0.74× as long as wide, lobes slightly flat, as wide as onychium in dorsal view, onychium ca. 5.45× as long as wide, projecting from lobes of tarsomere 3 for ca. 1.14× its length.</p><p><bold><italic>Genitalia</italic></bold>. Aedeagal tube depressed, in lateral view pedon almost straight, apex weakly incurved, in dorsal view, pedon with sides slightly constricted medially, apex blunt, symmetrical; tectum narrow, sides parallel, medially sclerotized, apex slightly constricted, subrounded, basally fused with pedon, articulated with temones. Temones short, ca. 0.65× as long as aedeagal tube. Endophallus with small dense denticles and a distinctly elongate flagellum, ca. 1.44× as long as aedeagal tube, ca. 2.21× as long as temones, base of flagellum clearly incrassate, 2 large frena visible. Tegminal plate almost flat, sides weakly curved ventrally, ca. 2.36× as long as manubrium. Parameroid lobes apically unnotched, apical margin constricted and protruding, bearing moderately dense long apical setae along the margin. Fenestrae open externally and widely closed internally. Prostegium evidently protruding medially, apex nearly truncate, articulated with free ring. Manubrium short with apex slightly broadened, ca. 0.93× as long as free ring. Ninth sternite (spiculum gastrale) asymmetrical, bowknot-shaped, winged, manubrium ca. 4.25× as long as arms.</p></tp:treatment-sec><tp:treatment-sec sec-type="Variation"><title>Variation.</title><p><bold>Male</bold>. Measurements (<italic>N</italic> = 4): standard length: 2.50–2.75: Rostrum: length: 1.10–1.30, maximum width: 0.22–0.24. Pronotum: median length: 0.85–0.92, maximum width: 1.40–1.55. Elytra: median length: 2.20–2.35, maximum width: 1.52–1.60. <bold>Female</bold>. Standard length: 2.50–2.70. Rostrum: length: 1.30–1.56, maximum width: 0.24–0.25. Pronotum: median length: 0.88–0.91, maximum width: 1.45–1.65. Elytra: median length: 2.10–2.45, maximum width: 1.62–1.68. Sexual dimorphism clear, females differ from males by the distinctly elongate, tubiform prorostrum, and all tibiae not mucronate.</p></tp:treatment-sec><tp:treatment-sec sec-type="Distribution"><title>Distribution.</title><p>China (Yunnan).</p></tp:treatment-sec><tp:treatment-sec sec-type="Materials"><title>Materials.</title><p><bold><italic>Holotype</italic></bold>. • ♂: (white, printed): 西双版纳勐仑 [Yúnnán, Xīshuăngbǎnnà, Měnglún, Zhí-]/ 物园绿石林 [-wùyuán, Lǜshílín], 643 m, 2009.XI.20, leg. 唐果 [Táng Guǒ], 姚志远 [Yáo Zhìyuán], deposited in <named-content xmlns:xlink="http://www.w3.org/1999/xlink" content-type="dwc:institutional_code" xlink:title="Institute of Zoology, Chinese Academy of Sciences" xlink:href="https://scientific-collections.gbif.org/institution/ad2efc32-aa03-424b-a0fd-654509a405ef" xlink:type="simple">IZCAS</named-content>. Lvshilin (<named-content xmlns:xlink="http://www.w3.org/1999/xlink" content-type="dwc:verbatimCoordinates" xlink:type="simple">21.917861°N, 101.269343°E</named-content>) is a scenic area located in the southeast of Xishuangbanna Tropical Botanical Garden at Menglun Town, Mengla County, Jinghong City, Yunnan (P. R. of China). <bold><italic>Paratypes</italic></bold> (5♂ 4♀): • 4♂ 3♀ (white, printed): 西双版纳勐仑植 [Yúnnán, Xīshuăngbǎnnà, Měnglún, Zhí-]/物园绿石林 [-wùyuán, Lǜshílín], 643 m, 2009.XI.17, leg. 唐果 [Táng Guǒ]// (white, printed): IOZ(E)1798280, IOZ(E)1798281, IOZ(E)1798282, IOZ(E)1798283; IOZ(E)1639790, IOZ(E)1639677; deposited in <abbrev xmlns:xlink="http://www.w3.org/1999/xlink" content-type="institution" xlink:title="Museum of Beijing Forestry University, Beijing, China" xlink:type="simple">MBFU</abbrev>. • 1♂ 1 ♀ (white, printed): 西双版纳勐仑植 [Yúnnán, Xīshuăngbǎnnà, Měnglún, Zhí-]/物园绿石林 [-wùyuán, Lǜshílín], 643 m, 2009.XI.17, leg. 唐果 [Táng Guǒ]// (white, printed): • ♂ or ♀//(orange, printed and handwritten): Paratypus/ Zhangius/ lophos/ Wang &amp;/ Alonso-Z. des. 2025//(gray-blue, printed): MNCN_Ent/255918, MNCN_Ent/255919; deposited in coll. Alonso-Zarazaga, <named-content xmlns:xlink="http://www.w3.org/1999/xlink" content-type="dwc:institutional_code" xlink:title="Museo Nacional de Ciencias Naturales (CSIC)" xlink:href="https://scientific-collections.gbif.org/institution/b268a90f-cb19-4b9e-8938-c0c8dd2f131c" xlink:type="simple">MNCN</named-content>.</p></tp:treatment-sec><tp:treatment-sec sec-type="Etymology"><title>Etymology.</title><p>This species is named “lophos” (crest of a helmet) after the clearly visible crest of hairs on the elytra in side view. It is a Latinized Greek noun in apposition.</p></tp:treatment-sec><tp:treatment-sec><!--Section generated to contain objects referenced in tp:taxon-treatment.--><fig id="F3" position="float" orientation="portrait"><object-id xmlns:xlink="http://www.w3.org/1999/xlink" content-type="doi" xlink:type="simple">10.3897/zookeys.1273.175356.figures8-9</object-id><object-id xmlns:xlink="http://www.w3.org/1999/xlink" content-type="arpha" xlink:type="simple">0D4F785A-4182-5629-ABAE-1007D4E5CE58</object-id><label>Figures 8, 9.</label><caption><p><italic><tp:taxon-name><tp:taxon-name-part taxon-name-part-type="genus" reg="Zhangius">Zhangius</tp:taxon-name-part> <tp:taxon-name-part taxon-name-part-type="species" reg="lophos">lophos</tp:taxon-name-part></tp:taxon-name></italic> Wang &amp; Alonso-Zarazaga, sp. nov. <bold>8</bold>. Dorsal view; <bold>9</bold>. Lateral view.</p></caption><graphic xmlns:xlink="http://www.w3.org/1999/xlink" xlink:href="zookeys-1273-205_article-175356__-g003.jpg" id="oo_1564431.jpg" position="float" orientation="portrait" xlink:type="simple"><uri content-type="original_file" xlink:type="simple">https://binary.pensoft.net/fig/1564431</uri></graphic></fig><fig id="F5" position="float" orientation="portrait"><object-id xmlns:xlink="http://www.w3.org/1999/xlink" content-type="doi" xlink:type="simple">10.3897/zookeys.1273.175356.figures12-15</object-id><object-id xmlns:xlink="http://www.w3.org/1999/xlink" content-type="arpha" xlink:type="simple">E84FCDFC-17A5-5A28-9F2D-DCA2C4A37BE4</object-id><label>Figures 12–15.</label><caption><p>Rostrum of <italic><tp:taxon-name><tp:taxon-name-part taxon-name-part-type="genus" reg="Zhangius">Z.</tp:taxon-name-part> <tp:taxon-name-part taxon-name-part-type="species" reg="lophos">lophos</tp:taxon-name-part></tp:taxon-name></italic>. <bold>12</bold>. Male, dorsal view; <bold>13</bold>. Male, lateral view; <bold>14</bold>. Female, dorsal view; <bold>15</bold>. Female, lateral view.</p></caption><graphic xmlns:xlink="http://www.w3.org/1999/xlink" xlink:href="zookeys-1273-205_article-175356__-g005.jpg" id="oo_1564433.jpg" position="float" orientation="portrait" xlink:type="simple"><uri content-type="original_file" xlink:type="simple">https://binary.pensoft.net/fig/1564433</uri></graphic></fig></tp:treatment-sec></tp:taxon-treatment>
